# Supplementary material for: Flash Sintering Research Perspective: A Bibliometric Analysis
Source: Materials (Basel). 2022 Jan 6;15(2):416. doi: 10.3390/ma15020416 (PMC8779415; doi:10.3390/ma15020416)
Supplement: Supplementary file 1 [file materials-15-00416-s001.zip]

Archive with 1 entries (1 files):
- materials-1479297-supplementary.pdf
